# Supplementary material for: Effects of Yeast Culture on Laying Performance, Antioxidant Properties, Intestinal Morphology, and Intestinal Flora of Laying Hens
Source: Antioxidants (Basel). 2024 Jun 27;13(7):779. doi: 10.3390/antiox13070779 (PMC11274294; doi:10.3390/antiox13070779)
Supplement: Supplementary file 1 [file antioxidants-13-00779-s001.zip]

Archive with 1 entries (1 files):
- antioxidants-3055780-supplementary.pdf
